# Supplementary material for: Enhancing health-promoting isothiocyanates in Chinese kale sprouts via manipulating BoESP
Source: Hortic Res. 2023 Feb 21;10(4):uhad029. doi: 10.1093/hr/uhad029 (PMC10117428; doi:10.1093/hr/uhad029)
Supplement: Web_Material_uhad029 [file web_material_uhad029.zip]

Archive with 1 entries (1 files):
- Miao_et_al_Supplementary data-revised-round3.docx
